# Supplementary material for: RNA-Seq Analysis of Ruminal Methane Emissions in Beef-on-Dairy Cattle: Evidence for Immune, Nervous, and Endocrine Pathway Involvement
Source: Animals (Basel). 2026 Feb 13;16(4):589. doi: 10.3390/ani16040589 (PMC12937309; doi:10.3390/ani16040589)
Supplement: Supplementary file 1 [file animals-16-00589-s001.zip]

Archive with 1 entries (1 files):
- animals-4036711-supplementary.pdf
